# Supplementary material for: Quantitative Trait Loci Mapping of Heading Date in Wheat under Phosphorus Stress Conditions
Source: Genes (Basel). 2024 Aug 31;15(9):1150. doi: 10.3390/genes15091150 (PMC11431698; doi:10.3390/genes15091150)
Supplement: Supplementary file 1 [file genes-15-01150-s001.zip]

Archive with 1 entries (1 files):
- genes-3181128-supplementary.pdf
